# Supplementary material for: Plasma-Generated OH Radical Production for Analyzing Three-Dimensional Structure in Protein Therapeutics
Source: Sci Rep. 2017 Oct 11;7:12946. doi: 10.1038/s41598-017-13371-7 (PMC5636892; doi:10.1038/s41598-017-13371-7)
Supplement: Supplementary file 2 — Supplementary Dataset 2 [file 41598_2017_13371_MOESM2_ESM.xlsx]

## Sheet: Sheet2
Annotated Sequence	residue #	alone_cont_R1	alone_cont_R2	alone_cont_R3	alone_cont_avg	alone_cont_sd	EGF_cont_R1	EGF_cont_R2	EGF_cont_R3	EGF_cont_avg	EGF_cont_sd	cont p value	alone_5s_R1	alone_5s_R2	alone_5s_R3	alone_5s_Avg	alone_5s_sd	EGF_5s_R1	EGF_5s_R2	EGF_5s_R3	EGF_5s_Avg	EGF_5s_sd	p value	alone_10s_R1	alone_10s_R2	alone_10s_R3	alone_10s_avg	alone_10s_sd	EGF_10s_R1	EGF_10s_R2	EGF_10s_R3	EGF_10s_avg	EGF_10s_sd	p value
LTQLGTFEDHFLSLQR	14-29	0	0	0	0	0	0	0	0	0	0	#DIV/0!	0	0	0	0	0	0	0	0	0	0	#DIV/0!	0	0	0	0	0	0	0	0	0	0	#DIV/0!
NYDLSFLK	49-56	0	0	0	0	0	0	0	0	0	0	#DIV/0!	0	0	0	0	0	0	0	0	0	0	#DIV/0!	0	0	0	0	0	0	0	0	0	0	#DIV/0!
TIQEVAGYVLIALNTVER	57-74	0	0	#DIV/0!	#DIV/0!	#DIV/0!	0	#DIV/0!	#DIV/0!	#DIV/0!	#DIV/0!	#DIV/0!	#DIV/0!	#DIV/0!	#DIV/0!	#DIV/0!	#DIV/0!	0	#DIV/0!	#DIV/0!	#DIV/0!	#DIV/0!	#DIV/0!	#DIV/0!	#DIV/0!	#DIV/0!	#DIV/0!	#DIV/0!	#DIV/0!	#DIV/0!	#DIV/0!	#DIV/0!	#DIV/0!	#DIV/0!
IPLENLQIIR	75-84	0	0	0	0	0	0	0	0	0	0	#DIV/0!	0	0	0	0	0	0	0	0	0	0	#DIV/0!	0	0	0	0	0	0	0	0	0	0	#DIV/0!
GNMyYENSYALAVLSNYDANK	85-105	66.0147	83.0842	100	83.0329	16.9927	100	100	100	100	0	0.158788	100	100	100	100	0	100	100	100	100	0	#DIV/0!	#DIV/0!	100	#DIV/0!	#DIV/0!	#DIV/0!	100	100	100	100	0	#DIV/0!
ELPMRnLQEILHGAVR	110-125	#DIV/0!	#DIV/0!	#DIV/0!	#DIV/0!	#DIV/0!	#DIV/0!	#DIV/0!	#DIV/0!	#DIV/0!	#DIV/0!	#DIV/0!	100	#DIV/0!	100	#DIV/0!	#DIV/0!	#DIV/0!	100	100	#DIV/0!	#DIV/0!	#DIV/0!	100	100	100	100	0	#DIV/0!	#DIV/0!	100	#DIV/0!	#DIV/0!	#DIV/0!
NLQEILHGAVR	115-125	0	0	0	0	0	0	0	0	0	0	#DIV/0!	0	0	0	0	0	0	0	0	0	0	#DIV/0!	0	0	0	0	0	0	0	0	0	0	#DIV/0!
FSNNPALcNVESIQWr	126-141	11.6572	10.9644	11.7585	11.46	0.432208	10.5146	9.62708	10.0637	10.0685	0.443771	0.0176779	97.6151	97.3202	98.5498	97.8284	0.641956	92.9815	91.6909	89.8906	91.521	1.55248	0.00288521	100	99.4394	99.3654	99.6016	0.346999	99.5781	99.0389	99.399	99.3387	0.274584	0.361564
DIVSSDFLSNmSmDFQNHLGScQK	142-165	#DIV/0!	#DIV/0!	#DIV/0!	#DIV/0!	#DIV/0!	#DIV/0!	#DIV/0!	#DIV/0!	#DIV/0!	#DIV/0!	#DIV/0!	100	#DIV/0!	100	#DIV/0!	#DIV/0!	100	100	100	100	0	#DIV/0!	#DIV/0!	100	100	#DIV/0!	#DIV/0!	100	100	100	100	0	#DIV/0!
cDPScPNGScwGAGEENcQK	166-185	0	0	1.68072	0.560239	0.970363	0	0	0	0	0	0.373901	100	99.044	100	99.6813	0.551923	100	100	98.6456	99.5485	0.781952	0.821884	100	100	100	100	0	100	100	100	100	0	#DIV/0!
LTKIIcAQQcSGR	186-198	#DIV/0!	#DIV/0!	#DIV/0!	#DIV/0!	#DIV/0!	#DIV/0!	#DIV/0!	#DIV/0!	#DIV/0!	#DIV/0!	#DIV/0!	#DIV/0!	#DIV/0!	#DIV/0!	#DIV/0!	#DIV/0!	#DIV/0!	0	0	#DIV/0!	#DIV/0!	#DIV/0!	#DIV/0!	#DIV/0!	#DIV/0!	#DIV/0!	#DIV/0!	#DIV/0!	#DIV/0!	#DIV/0!	#DIV/0!	#DIV/0!	#DIV/0!
iicAQQcSGR	189-198	0.0475025	0.175188	0.163277	0.128656	0.0705328	0.151337	0.263734	0.307951	0.241007	0.0807427	0.143695	6.69138	7.11704	5.30249	6.3703	0.948926	2.53828	4.82721	2.20506	3.19019	1.42746	0.0324826	13.9704	11.4822	16.3659	13.9395	2.44199	9.06748	14.0101	13.7368	12.2714	2.77808	0.478381
IIcAQqcsGrcr	189-200	#DIV/0!	#DIV/0!	#DIV/0!	#DIV/0!	#DIV/0!	#DIV/0!	#DIV/0!	#DIV/0!	#DIV/0!	#DIV/0!	#DIV/0!	#DIV/0!	#DIV/0!	#DIV/0!	#DIV/0!	#DIV/0!	#DIV/0!	#DIV/0!	#DIV/0!	#DIV/0!	#DIV/0!	#DIV/0!	#DIV/0!	100	100	#DIV/0!	#DIV/0!	#DIV/0!	#DIV/0!	100	#DIV/0!	#DIV/0!	#DIV/0!
GKSPSdccHNQcAAGcTGPR	201-220	0	#DIV/0!	0	#DIV/0!	#DIV/0!	0	0	#DIV/0!	#DIV/0!	#DIV/0!	#DIV/0!	34.7203	100	22.3472	52.3558	41.7223	0	0	0	0	0	0.0954366	38.7718	43.1903	50.1239	44.0287	5.7223	33.3602	60.673	44.3001	46.1111	13.7462	0.82051
SPSDcchnQcAAGcTGPR	203-220	0.224301	0.777522	0.464768	0.488863	0.277397	0.793561	0.512805	0.209711	0.505359	0.291996	0.946851	12.8187	14.2585	12.4889	13.1887	0.941045	5.47483	8.3139	4.8848	6.22451	1.83336	0.00425041	28.6699	28.559	26.2567	27.8286	1.36236	21.7518	24.2406	26.5059	24.1661	2.37794	0.0816089
ESDcLVcR	221-228	0	0	0	0	0	0	0	0	0	0	#DIV/0!	0	0	0	0	0	0	0	0	0	0	#DIV/0!	0	0	0	0	0	0	0	0	0	0	#DIV/0!
ESDcLVcRK	221-229	0	0	0	0	0	0	0	0	0	0	#DIV/0!	0	0	0	0	0	0	0	0	0	0	#DIV/0!	0	0	0	0	0	0	0	0	0	0	#DIV/0!
KFRDEATcK	229-237	#DIV/0!	#DIV/0!	#DIV/0!	#DIV/0!	#DIV/0!	0	#DIV/0!	#DIV/0!	#DIV/0!	#DIV/0!	#DIV/0!	#DIV/0!	0	#DIV/0!	#DIV/0!	#DIV/0!	#DIV/0!	#DIV/0!	0	#DIV/0!	#DIV/0!	#DIV/0!	#DIV/0!	#DIV/0!	#DIV/0!	#DIV/0!	#DIV/0!	#DIV/0!	#DIV/0!	0	#DIV/0!	#DIV/0!	#DIV/0!
FRDEATcK	230-237	0	0	0	0	0	0	0	0	0	0	#DIV/0!	2.03061	6.10758	4.62132	4.25317	2.06326	1.35625	1.73123	4.89877	2.66208	1.94608	0.386244	15.5129	10.9592	18.7366	15.0696	3.90761	14.1066	11.5538	29.9473	18.5359	9.96467	0.60478
FRDEATckDtcpPLMLYNPTTYQMdVNPEGK	230-260	#DIV/0!	#DIV/0!	#DIV/0!	#DIV/0!	#DIV/0!	#DIV/0!	#DIV/0!	#DIV/0!	#DIV/0!	#DIV/0!	#DIV/0!	#DIV/0!	100	100	#DIV/0!	#DIV/0!	#DIV/0!	#DIV/0!	#DIV/0!	#DIV/0!	#DIV/0!	#DIV/0!	#DIV/0!	100	#DIV/0!	#DIV/0!	#DIV/0!	100	#DIV/0!	#DIV/0!	#DIV/0!	#DIV/0!	#DIV/0!
DTcPPLMlYNPTTYQMdVNPEGK	238-260	45.0673	51.4076	76.2826	57.5858	16.4993	47.5245	63.5173	84.517	65.1863	18.5526	0.624025	100	100	100	100	0	100	100	100	100	0	#DIV/0!	100	100	100	100	0	100	100	100	100	0	#DIV/0!
YSFGATcVK	261-269	0.0897825	0.103261	0	0.0643479	0.056133	0.185335	0	0	0.0617784	0.107003	0.972384	2.02676	2.00206	1.76368	1.93083	0.145286	0.852646	0.958536	0.658479	0.823221	0.152178	0.000802512	5.78018	5.05499	4.85391	5.22969	0.487219	3.19019	4.66853	3.6362	3.83164	0.7583	0.0548528
YSFGATcVKK	261-270	0	0	0	0	0	0	0	0	0	0	#DIV/0!	32.594	37.4957	26.2201	32.1033	5.65383	19.6178	22.142	17.8152	19.8583	2.17339	0.0248637	72.528	61.0133	62.862	65.4677	6.18381	36.5009	56.1356	52.9526	48.5297	10.5381	0.0742694
nYVVTDHGScVR	274-285	0	0.0387998	0	0.0129333	0.0224011	0	0.397763	0	0.132588	0.229649	0.419861	0.7763	0.133212	1.05632	0.655277	0.473304	0	0.106233	1.39934	0.501858	0.779057	0.785154	2.91499	2.80523	4.15749	3.29257	0.751053	1.72786	12.4466	10.8193	8.33124	5.77629	0.208428
AcGADSYeMEEDGVR	286-300	14.8636	11.9674	10.6541	12.495	2.15376	10.4427	13.5238	11.8707	11.9457	1.54196	0.737606	100	100	100	100	0	100	100	100	100	0	#DIV/0!	100	100	100	100	0	100	100	100	100	0	#DIV/0!
AcGADSYeMeEDGVRK	286-301	10.0396	9.50716	9.23334	9.59338	0.410006	9.41942	11.0484	11.1996	10.5558	0.987056	0.193852	100	100	100	100	0	100	100	100	100	0	#DIV/0!	100	100	100	100	0	100	100	100	100	0	#DIV/0!
KVcnGIGIGEFK	311-322	0	0	0	0	0	0	0	0.670948	0.223649	0.387372	0.373901	15.3732	30.7667	31.3348	25.8249	9.05589	13.8557	28.0606	15.93	19.2821	7.67285	0.393765	69.3158	62.4664	61.9581	64.5801	4.10912	36.5748	52.9201	53.4992	47.6647	9.60847	0.0486323
VcnGIGIGEFK	312-322	0	0	0.0827403	0.0275801	0.0477701	0.108954	0	0	0.0363179	0.0629044	0.857385	0.796579	1.23587	0.913037	0.98183	0.227583	0.207704	0.188372	0.370601	0.255559	0.100097	0.00718247	2.3402	3.00559	3.3241	2.88996	0.502038	1.8677	2.60855	2.94664	2.4743	0.551854	0.389177
GDSFTHTPPLDPQELDILK	354-372	0	0	0	0	0	0	0	0	0	0	#DIV/0!	0	0	0	0	0	0	0	0	0	0	#DIV/0!	0	0	0	0	0	0	0	0	0	0	#DIV/0!
TDLHAFENLEIIR	391-403	0	0	0	0	0	0	0	0	0	0	#DIV/0!	0	0	0	0	0	0	0	0	0	0	#DIV/0!	0	0	0	0	0	0	0	0	0	0	#DIV/0!
SLKEISDGDVIISGNK	428-443	0	0	0	0	0	0	0	0	0	0	#DIV/0!	#DIV/0!	0	0	#DIV/0!	#DIV/0!	0	0	0	0	0	#DIV/0!	0	0	0	0	0	0	0	0	0	0	#DIV/0!
EISDGDVIISGNK	431-443	0	0	0	0	0	0	0	0	0	0	#DIV/0!	0	0	0	0	0	0	0	0	0	0	#DIV/0!	0	0	0	0	0	0	0	0	0	0	#DIV/0!
NLcYANTInwK	444-454	4.45832	5.0002	4.19781	4.55211	0.409336	5.12563	4.2215	3.92844	4.42519	0.624044	0.782993	85.6618	84.2682	91.2634	87.0645	3.70254	67.889	58.9705	73.447	66.7688	7.30297	0.0127129	95.9725	100	95.2952	97.0892	2.54346	95.5036	92.2812	94.2698	94.0182	1.62583	0.152845
NLcYANTINwKK	444-455	#DIV/0!	#DIV/0!	0	#DIV/0!	#DIV/0!	0	#DIV/0!	100	#DIV/0!	#DIV/0!	#DIV/0!	100	100	100	100	0	100	100	100	100	0	#DIV/0!	100	100	100	100	0	100	100	100	100	0	#DIV/0!
KLFGTSGQK	455-463	0	0	0	0	0	0	0	0	0	0	#DIV/0!	0	0	0	0	0	0	0	0	0	0	#DIV/0!	0	0	0	0	0	0	0	0	0	0	#DIV/0!
LFGTSGQK	456-463	#DIV/0!	0	0	#DIV/0!	#DIV/0!	0	0	0	0	0	#DIV/0!	#DIV/0!	0	0	#DIV/0!	#DIV/0!	0	0	0	0	0	#DIV/0!	0	0	0	0	0	0	0	0	0	0	#DIV/0!
IISNRGENsck	466-476	#DIV/0!	#DIV/0!	#DIV/0!	#DIV/0!	#DIV/0!	#DIV/0!	#DIV/0!	#DIV/0!	#DIV/0!	#DIV/0!	#DIV/0!	100	100	100	100	0	#DIV/0!	100	100	#DIV/0!	#DIV/0!	#DIV/0!	100	100	100	100	0	100	100	100	100	0	#DIV/0!
ATGQVcHALcSPEGcwGPEPR	477-497	2.54995	3.55706	3.17656	3.09453	0.508543	2.99715	2.54843	2.45451	2.6667	0.290006	0.274292	98.3771	97.7495	98.551	98.2258	0.42162	93.6049	88.075	95.2141	92.298	3.74472	0.0527359	99.4298	99.2993	99.091	99.2734	0.170877	99.1884	98.9742	98.9907	99.0511	0.119171	0.138293
DcVScR	498-503	0	0	0	0	0	0	0	0	0	0	#DIV/0!	0	0	0	0	0	0	0	0	0	0	#DIV/0!	0	0	0	0	0	#DIV/0!	#DIV/0!	#DIV/0!	#DIV/0!	#DIV/0!	#DIV/0!
cnLLEGEPR	515-523	0	0	0	0	0	0	0	0	0	0	#DIV/0!	0.45293	0.440448	0.461813	0.45173	0.0107328	0	0.217098	0	0.0723661	0.125342	0.00641351	0.987628	0.973765	0.957047	0.972813	0.0153125	1.50242	2.0205	2.64826	2.05706	0.573792	0.0307387
EFVENSEcIQcHPEcLPQAmNITcTGR	524-550	#DIV/0!	29.6946	0	#DIV/0!	#DIV/0!	40.003	#DIV/0!	#DIV/0!	#DIV/0!	#DIV/0!	#DIV/0!	100	#DIV/0!	#DIV/0!	#DIV/0!	#DIV/0!	100	100	100	100	0	#DIV/0!	#DIV/0!	#DIV/0!	#DIV/0!	#DIV/0!	#DIV/0!	#DIV/0!	#DIV/0!	#DIV/0!	#DIV/0!	#DIV/0!	#DIV/0!
GPDNcIQcAHYIDGPHcVK	551-569	0	0	0	0	0	0	0	0	0	0	#DIV/0!	4.72255	6.98247	4.75046	5.48516	1.29678	2.14647	2.21923	0.944897	1.7702	0.715659	0.0122121	19.9211	8.58518	13.3753	13.9605	5.69058	9.53659	10.1583	12.5355	10.7434	1.58275	0.398905
TcPAGVMGeNNTLVwK	570-585	11.633	14.2678	9.78005	11.8936	2.25522	12.6112	14.3696	14.1956	13.7255	0.968888	0.265746	100	100	100	100	0	100	100	100	100	0	#DIV/0!	100	100	100	100	0	100	100	100	100	0	#DIV/0!
YADAGHVcHLcHPncTYGcTGPGLEGcPTnGPK	586-618	0	0	0	0	0	0	0	0	0	0	#DIV/0!	0	0	#DIV/0!	#DIV/0!	#DIV/0!	0	0	0	0	0	#DIV/0!	0	0	#DIV/0!	#DIV/0!	#DIV/0!	#DIV/0!	#DIV/0!	#DIV/0!	#DIV/0!	#DIV/0!	#DIV/0!
