# Supplementary material for: Plasma-Generated OH Radical Production for Analyzing Three-Dimensional Structure in Protein Therapeutics
Source: Sci Rep. 2017 Oct 11;7:12946. doi: 10.1038/s41598-017-13371-7 (PMC5636892; doi:10.1038/s41598-017-13371-7)
Supplement: Supplementary file 3 — Supplementary Dataset 3 [file 41598_2017_13371_MOESM3_ESM.xlsx]

## Sheet: Sheet2
	spectrum file ->	BSA_control_R1.raw	BSA_control_R2.raw	BSA_control_R3.raw	BSA_cont	BSA_cont	BSA_15s_R1.raw	BSA_15s_R2.raw	BSA_15s_R3.raw	BSA_15s	BSA_15s	BSA_30s_R1.raw	BSA_30s_R2.raw	BSA_30s_R3.raw	BSA_30s	BSA_30s	BSA_60s_R1.raw	BSA_60s_R2.raw	BSA_60s_R3.raw	BSA_60s	BSA_60s	BSApeps_control_R1.raw	BSApeps_control_R2.raw	BSApeps_control_R3.raw	Peps_cont	Peps_cont	BSApeps_15s_R1.raw	BSApeps_15s_R2.raw	BSApeps_15s_R3.raw	Peps_15s	Peps_15s	BSApeps_30s_R1.raw	BSApeps_30s_R2.raw	BSApeps_30s_R3.raw	Peps_30s	Peps_30s	BSApeps_60s_R1.raw	BSApeps_60s_R2.raw	BSApeps_60s_R3.raw	Peps_60s	Peps_60s
Annotated Sequence	Residue #	%	%	%	avg	stdev	%	%	%	avg	stdev	%	%	%	avg	stdev	%	%	%	avg	stdev	%	%	%	avg	stdev	%	%	%	avg	stdev	%	%	%	avg	stdev	%	%	%	avg	stdev
SEIAHR	29-34	0	0	#DIV/0!	#DIV/0!	#DIV/0!	#DIV/0!	#DIV/0!	#DIV/0!	#DIV/0!	#DIV/0!	#DIV/0!	#DIV/0!	0	#DIV/0!	#DIV/0!	0	0	0	0	0	0	0	0	0	0	0	0	0	0	0	0	0	0	0	0	0	0	0	0	0
FKDLGEEHFK	35-44	0	0	0	0	0	0	0	#DIV/0!	#DIV/0!	#DIV/0!	0	0	0	0	0	0	#DIV/0!	0	#DIV/0!	#DIV/0!	0	0	0	0	0	0	0	0	0	0	0	0	0	0	0	0	0	0	0	0
FKDLGEEHFKGLVLIAFSQYLQQcPFDEHVK	35-65	#DIV/0!	#DIV/0!	#DIV/0!	#DIV/0!	#DIV/0!	#DIV/0!	#DIV/0!	#DIV/0!	#DIV/0!	#DIV/0!	#DIV/0!	#DIV/0!	#DIV/0!	#DIV/0!	#DIV/0!	#DIV/0!	#DIV/0!	#DIV/0!	#DIV/0!	#DIV/0!	0	0	0	0	0	0	0	0	0	0	#DIV/0!	0	0	#DIV/0!	#DIV/0!	#DIV/0!	0	0	#DIV/0!	#DIV/0!
DLGEEHFK	37-44	0	0	0	0	0	0	0	0	0	0	0	0	0	0	0	0	0	0	0	0	0	0	0	0	0	0.0530981	0.052512	0.0113993	0.0390031	0.0239074	0.142782	0.18701	0.219046	0.182946	0.038294	0.729286	0.805203	0.479198	0.671229	0.170581
GLVLIAFSQYLQQcPFDEHVK	45-65	11.9273	17.983	21.9353	17.2819	5.04071	9.49955	7.49633	41.4604	19.4854	19.0572	19.2447	12.566	18.9975	16.9361	3.78663	20.5788	19.861	16.4052	18.9483	2.23145	7.62647	13.7281	12.8496	11.4014	3.29854	11.9489	14.6062	6.72966	11.0949	4.00712	15.208	16.972	11.8823	14.6874	2.58449	16.939	13.9511	22.0095	17.6332	4.07377
LVNELTEFAK	66-75	0	0	0	0	0	0	0	0	0	0	0.0342772	0.0629639	0	0.0324137	0.0315233	0.0371904	0.0632616	0.0832008	0.0612176	0.0230732	0	0	0	0	0	0.0154911	0.024075	0.0408415	0.0268025	0.0128934	0.189783	0.10331	0.197914	0.163669	0.0524304	0.449943	0.330569	0.190661	0.323724	0.129776
TcVADESHAGcEK	76-88	0.0786673	0.332132	0	0.136933	0.173563	0.0982129	0.0499777	0.268602	0.138931	0.114859	0.0138124	0.494226	0.346495	0.284845	0.246069	0.130615	0	0.535624	0.222079	0.27928	5.14234	8.16426	6.59359	6.6334	1.51136	1.57634	2.87389	6.83815	3.76279	2.74122	0.114524	2.35068	7.69476	3.38666	3.89486	10.6254	18.534	18.5541	15.9045	4.57184
SLHTLFGDELcK	89-100	0.369189	0.472299	0.78817	0.543219	0.218308	0.664122	0.87725	0.543875	0.695082	0.16883	0.706458	0.569342	0.786613	0.687471	0.109873	0.609735	0.834837	0.589594	0.678055	0.13615	0.618764	0.869771	0.946764	0.811766	0.171521	1.29655	1.63978	1.41991	1.45208	0.17386	2.7308	3.56527	3.06601	3.1207	0.419914	8.2546	10.0991	7.82684	8.72683	1.20748
SLHTLFGDELcKVASLR	89-105	0	#DIV/0!	0	#DIV/0!	#DIV/0!	0	0	0	0	0	0	0	0	0	0	#DIV/0!	#DIV/0!	#DIV/0!	#DIV/0!	#DIV/0!	0	0	0	0	0	0	0	0	0	0	0	0	0	0	0	0	0	#DIV/0!	#DIV/0!	#DIV/0!
VASLRETYGDmADccEK	101-117	#DIV/0!	#DIV/0!	0	#DIV/0!	#DIV/0!	#DIV/0!	#DIV/0!	#DIV/0!	#DIV/0!	#DIV/0!	#DIV/0!	100	100	#DIV/0!	#DIV/0!	100	100	100	100	0	0	#DIV/0!	#DIV/0!	#DIV/0!	#DIV/0!	#DIV/0!	#DIV/0!	#DIV/0!	#DIV/0!	#DIV/0!	#DIV/0!	#DIV/0!	#DIV/0!	#DIV/0!	#DIV/0!	#DIV/0!	#DIV/0!	#DIV/0!	#DIV/0!	#DIV/0!
ETYGDmADccEK	106-117	6.69355	8.22614	10.7748	8.56484	2.06161	42.2096	40.9155	50.2556	44.4602	5.06052	81.6824	80.1929	84.3115	82.0623	2.08541	99.1539	97.4973	97.2702	97.9738	1.0283	13.7316	14.2089	18.2376	15.3927	2.47531	34.9452	36.4416	43.5392	38.3087	4.59115	56.3412	57.5536	66.0032	59.966	5.26337	97.9539	99.3446	98.0577	98.4521	0.774687
QEPERnEcFLSHK	118-130	0	0	0	0	0	0	0	0	0	0	0	0	0	0	0	0	0	0	0	0	0	0	0	0	0	0	0	0	0	0	0	0	0	0	0	0	0	0	0	0
QEPERNEcFLSHKDDSPDLPK	118-138	0	0	0	0	0	0	0	0	0	0	0	0	0	0	0	0	0	0	0	0	0	0	0	0	0	0	0	0	0	0	0	0	0	0	0	0	0	0	0	0
NEcFLSHK	123-130	0	0	0	0	0	0	0	0	0	0	0	0	0	0	0	0	0	0	0	0	0	0	0	0	0	0	0	0	0	0	0	0	0	0	0	0	0	0	0	0
NEcFLSHKDDSPDLPK	123-138	0	0	0	0	0	0	0	0	0	0	0	0	0	0	0	0	0	0	0	0	0	0	0	0	0	0	2.19999	0	0.733329	1.27016	4.10642	3.10593	4.26739	3.82658	0.62927	9.32896	0	0	3.10965	5.38608
DDSPDLPK	131-138	0	0	0	0	0	0	0	0	0	0	0	0	0	0	0	0	0	0	0	0	0	0	0	0	0	0	0	0	0	0	0	0	0	0	0	0	0	0	0	0
LKPDPNTLcDEFK	139-151	0.141293	0.230264	0.280859	0.217472	0.0706567	0.243521	0.243358	0.214126	0.233668	0.0169242	0.234848	0.269517	0.212263	0.238876	0.0288385	0.28299	0.314038	0.189352	0.262127	0.0649084	0.392998	0.310654	0.40521	0.369621	0.0514304	0.316341	0.470883	1.27052	0.685915	0.512147	1.79912	0.508579	2.42687	1.57819	0.978044	6.4659	6.46442	4.89415	5.94149	0.907025
LKPDPNTLcDEFKADEK	139-155	0	0	0	0	0	0	0	0	0	0	0	0	0	0	0	#DIV/0!	0	0	#DIV/0!	#DIV/0!	0	0	0	0	0	0	0	0	0	0	0	0	0.174685	0.0582282	0.100854	1.05483	0.384744	0.800888	0.746819	0.338297
LKPDPNTLcDEFKADEKK	139-156	#DIV/0!	#DIV/0!	#DIV/0!	#DIV/0!	#DIV/0!	#DIV/0!	#DIV/0!	#DIV/0!	#DIV/0!	#DIV/0!	#DIV/0!	#DIV/0!	#DIV/0!	#DIV/0!	#DIV/0!	#DIV/0!	#DIV/0!	#DIV/0!	#DIV/0!	#DIV/0!	0	0	#DIV/0!	#DIV/0!	#DIV/0!	#DIV/0!	#DIV/0!	#DIV/0!	#DIV/0!	#DIV/0!	0	#DIV/0!	#DIV/0!	#DIV/0!	#DIV/0!	0	0	#DIV/0!	#DIV/0!	#DIV/0!
FWGKYLYEIAR	157-167	0	0	0	0	0	#DIV/0!	#DIV/0!	#DIV/0!	#DIV/0!	#DIV/0!	#DIV/0!	#DIV/0!	#DIV/0!	#DIV/0!	#DIV/0!	#DIV/0!	#DIV/0!	#DIV/0!	#DIV/0!	#DIV/0!	0	#DIV/0!	0	#DIV/0!	#DIV/0!	0	#DIV/0!	0	#DIV/0!	#DIV/0!	#DIV/0!	#DIV/0!	#DIV/0!	#DIV/0!	#DIV/0!	#DIV/0!	#DIV/0!	#DIV/0!	#DIV/0!	#DIV/0!
RHPYFYAPELLYYANK	168-183	0.0767273	0.083044	0.0882302	0.0826672	0.00576069	0.198083	0.162951	0.126165	0.1624	0.035962	0.217671	0.17606	0.202379	0.198703	0.0210478	0.407417	0.364948	0.423497	0.398621	0.0302492	0	0.029175	0.0739447	0.0343732	0.0372454	0.427151	0.342034	0.389474	0.38622	0.0426519	0.800345	0.726109	0.766048	0.764167	0.0371535	1.16487	1.11428	1.08558	1.12158	0.0401462
RHPYFYAPELLYYANKYNGVFqEccQAEDK	168-197	#DIV/0!	#DIV/0!	#DIV/0!	#DIV/0!	#DIV/0!	#DIV/0!	#DIV/0!	#DIV/0!	#DIV/0!	#DIV/0!	#DIV/0!	#DIV/0!	#DIV/0!	#DIV/0!	#DIV/0!	#DIV/0!	#DIV/0!	#DIV/0!	#DIV/0!	#DIV/0!	#DIV/0!	#DIV/0!	#DIV/0!	#DIV/0!	#DIV/0!	0	#DIV/0!	#DIV/0!	#DIV/0!	#DIV/0!	#DIV/0!	#DIV/0!	#DIV/0!	#DIV/0!	#DIV/0!	#DIV/0!	#DIV/0!	#DIV/0!	#DIV/0!	#DIV/0!
HPYFYAPELLYYANK	169-183	0	0	0	0	0	0	0	0	0	0	0	0	0	0	0	0	0	0	0	0	0	0	0	0	0	0	0	0	0	0	0	0.383168	0	0.127723	0.221222	0	0.766344	0.600838	0.455727	0.403254
HPYFYAPELLYYANKYNGVFQEccQAEDK	169-197	#DIV/0!	#DIV/0!	#DIV/0!	#DIV/0!	#DIV/0!	#DIV/0!	#DIV/0!	#DIV/0!	#DIV/0!	#DIV/0!	#DIV/0!	#DIV/0!	#DIV/0!	#DIV/0!	#DIV/0!	#DIV/0!	#DIV/0!	#DIV/0!	#DIV/0!	#DIV/0!	#DIV/0!	#DIV/0!	#DIV/0!	#DIV/0!	#DIV/0!	#DIV/0!	#DIV/0!	#DIV/0!	#DIV/0!	#DIV/0!	#DIV/0!	#DIV/0!	#DIV/0!	#DIV/0!	#DIV/0!	#DIV/0!	#DIV/0!	#DIV/0!	#DIV/0!	#DIV/0!
YnGVFQEccQAEDK	184-197	0.336952	0.551094	0.513116	0.467054	0.114261	0.480818	0.559196	0.437092	0.492369	0.0618659	0.427585	0.329359	0.411294	0.389413	0.0526418	0.368099	0.483571	0.462958	0.438209	0.0615862	0.8195	0.909609	1.0779	0.935669	0.131155	1.59114	1.47317	2.0594	1.7079	0.310069	2.93696	1.30933	3.34317	2.52982	1.07631	10.9896	8.85831	7.80404	9.21731	1.62283
GAcLLPK	198-204	0	2.43834	0	0.812781	1.40778	0	0	0	0	0	2.12738	0	0	0.709126	1.22824	1.39626	0	0	0.465419	0.806129	0	3.05825	3.87694	2.31173	2.04344	0	4.63193	0	1.54398	2.67425	4.81522	0.000934042	0.00350089	1.60655	2.77879	0.00154925	0.0154072	0.00472757	0.007228	0.00725945
IETMrEK	205-211	#DIV/0!	#DIV/0!	#DIV/0!	#DIV/0!	#DIV/0!	#DIV/0!	#DIV/0!	#DIV/0!	#DIV/0!	#DIV/0!	#DIV/0!	#DIV/0!	#DIV/0!	#DIV/0!	#DIV/0!	100	#DIV/0!	#DIV/0!	#DIV/0!	#DIV/0!	#DIV/0!	#DIV/0!	#DIV/0!	#DIV/0!	#DIV/0!	#DIV/0!	#DIV/0!	#DIV/0!	#DIV/0!	#DIV/0!	#DIV/0!	#DIV/0!	#DIV/0!	#DIV/0!	#DIV/0!	#DIV/0!	#DIV/0!	#DIV/0!	#DIV/0!	#DIV/0!
VLASSAR	212-218	0	0	0	0	0	0	0	0	0	0	0	0	0	0	0	0	0	0	0	0	0	0	0	0	0	0	0	0	0	0	0	0	0	0	0	0	0	0	0	0
cASIQK	223-228	0	0	#DIV/0!	#DIV/0!	#DIV/0!	#DIV/0!	#DIV/0!	#DIV/0!	#DIV/0!	#DIV/0!	#DIV/0!	#DIV/0!	0	#DIV/0!	#DIV/0!	0	0	0	0	0	0	0	0	0	0	0	0	0	0	0	0	0	0	0	0	0	0	0	0	0
cASIQKFGER	223-232	#DIV/0!	#DIV/0!	#DIV/0!	#DIV/0!	#DIV/0!	#DIV/0!	#DIV/0!	#DIV/0!	#DIV/0!	#DIV/0!	#DIV/0!	#DIV/0!	#DIV/0!	#DIV/0!	#DIV/0!	0	#DIV/0!	0	#DIV/0!	#DIV/0!	#DIV/0!	0	#DIV/0!	#DIV/0!	#DIV/0!	#DIV/0!	#DIV/0!	#DIV/0!	#DIV/0!	#DIV/0!	#DIV/0!	#DIV/0!	#DIV/0!	#DIV/0!	#DIV/0!	#DIV/0!	#DIV/0!	#DIV/0!	#DIV/0!	#DIV/0!
AwsVAR	236-241	100	#DIV/0!	#DIV/0!	#DIV/0!	#DIV/0!	#DIV/0!	#DIV/0!	#DIV/0!	#DIV/0!	#DIV/0!	#DIV/0!	#DIV/0!	100	#DIV/0!	#DIV/0!	#DIV/0!	#DIV/0!	100	#DIV/0!	#DIV/0!	#DIV/0!	#DIV/0!	#DIV/0!	#DIV/0!	#DIV/0!	#DIV/0!	#DIV/0!	#DIV/0!	#DIV/0!	#DIV/0!	#DIV/0!	#DIV/0!	100	#DIV/0!	#DIV/0!	#DIV/0!	100	#DIV/0!	#DIV/0!	#DIV/0!
LSQKFPK	242-248	0	#DIV/0!	0	#DIV/0!	#DIV/0!	0	#DIV/0!	0	#DIV/0!	#DIV/0!	0	#DIV/0!	0	#DIV/0!	#DIV/0!	#DIV/0!	#DIV/0!	#DIV/0!	#DIV/0!	#DIV/0!	0	0	0	0	0	0	0	0	0	0	0	0	0	0	0	0	0	0	0	0
AEFVEVTK	249-256	0	0	0	0	0	0	0	0	0	0	0	0.023239	0	0.00774632	0.013417	0	0	0.107103	0.035701	0.061836	0	0.00833776	0	0.00277925	0.00481381	0.0756033	0.107923	0.0957866	0.0931044	0.0163261	0.166732	0.179971	0.248759	0.198487	0.0440369	0.724117	0.773219	0.676862	0.724733	0.0481814
AEFVEVTKLVTDLTK	249-263	#DIV/0!	#DIV/0!	#DIV/0!	#DIV/0!	#DIV/0!	#DIV/0!	#DIV/0!	#DIV/0!	#DIV/0!	#DIV/0!	#DIV/0!	#DIV/0!	#DIV/0!	#DIV/0!	#DIV/0!	#DIV/0!	#DIV/0!	#DIV/0!	#DIV/0!	#DIV/0!	#DIV/0!	#DIV/0!	#DIV/0!	#DIV/0!	#DIV/0!	#DIV/0!	#DIV/0!	#DIV/0!	#DIV/0!	#DIV/0!	#DIV/0!	#DIV/0!	#DIV/0!	#DIV/0!	#DIV/0!	#DIV/0!	#DIV/0!	#DIV/0!	#DIV/0!	#DIV/0!
VHKEccHGDLLEcADDRADLAK	264-285	#DIV/0!	#DIV/0!	#DIV/0!	#DIV/0!	#DIV/0!	#DIV/0!	#DIV/0!	#DIV/0!	#DIV/0!	#DIV/0!	#DIV/0!	#DIV/0!	#DIV/0!	#DIV/0!	#DIV/0!	#DIV/0!	#DIV/0!	#DIV/0!	#DIV/0!	#DIV/0!	#DIV/0!	#DIV/0!	#DIV/0!	#DIV/0!	#DIV/0!	#DIV/0!	#DIV/0!	#DIV/0!	#DIV/0!	#DIV/0!	#DIV/0!	0	#DIV/0!	#DIV/0!	#DIV/0!	#DIV/0!	#DIV/0!	#DIV/0!	#DIV/0!	#DIV/0!
EccHGDLLEcADDR	267-280	0.825108	1.05055	1.34181	1.07249	0.259047	1.14702	1.18371	1.23816	1.18963	0.0458573	1.21026	1.02295	1.01571	1.08297	0.110294	0.831	0.875492	1.09297	0.933156	0.140184	1.18256	1.62396	1.79663	1.53438	0.316679	2.74125	2.7094	3.37538	2.94201	0.375647	3.88335	4.52427	5.13325	4.51362	0.62502	13.2709	16.9993	16.6156	15.6286	2.05085
EccHGDLLEcADDRADLAK	267-285	0	0	0	0	0	0	0	0	0	0	0	0	0	0	0	0	0	0.104027	0.0346756	0.0600599	0	0	0	0	0	0	0	0	0	0	0.216631	0	0	0.0722102	0.125072	0	0.357657	0.130375	0.162677	0.181003
YIcDNQDTISSK	286-297	0.541733	0.942992	1.16238	0.882368	0.314733	0.968404	0.667746	0.663633	0.766594	0.174784	0.757484	0.610711	0.653952	0.674049	0.0754222	0.627384	0.721462	0.831753	0.726867	0.102292	0.992665	1.33352	1.24389	1.19003	0.176699	2.31282	2.60933	2.41832	2.44682	0.150298	2.76964	2.38496	6.14522	3.76661	2.0689	6.89703	9.45711	5.02075	7.12496	2.22694
LKEccDKPLLEK	298-309	#DIV/0!	#DIV/0!	#DIV/0!	#DIV/0!	#DIV/0!	#DIV/0!	#DIV/0!	#DIV/0!	#DIV/0!	#DIV/0!	#DIV/0!	#DIV/0!	#DIV/0!	#DIV/0!	#DIV/0!	#DIV/0!	#DIV/0!	#DIV/0!	#DIV/0!	#DIV/0!	100	51.7384	100	83.9128	27.8639	0	46.6113	51.278	32.6298	28.3544	100	100	55.9204	85.3068	25.4493	#DIV/0!	57.8485	#DIV/0!	#DIV/0!	#DIV/0!
EccDKPLLEK	300-309	0	0	0	0	0	0	0	0	0	0	0	0	1.01215	0.337383	0.584364	0	0	0	0	0	0	0	0	0	0	0	0	0	0	0	0.713165	0	0	0.237722	0.411746	0	0	7.81327	2.60442	4.51099
SHcIAEVEK	310-318	0.0610636	0.235966	0.100109	0.13238	0.0918085	0	0.29878	0	0.0995935	0.172501	0.193172	0	0	0.0643905	0.111528	0.0885898	0	0	0.0295299	0.0511474	5.09312	1.33361	2.64907	3.02527	1.90778	1.80627	1.78209	5.44741	3.01192	2.10923	5.01226	4.39059	9.15357	6.18548	2.58917	14.8471	8.58072	8.27493	10.5676	3.70932
SHcIAEVEKDAIPENLPPLTADFAEDK	310-336	0	0	0	0	0	0	0	0	0	0	0	0	0	0	0	0	0	0	0	0	0	0	0	0	0	0	0	0	0	0	0	0	0	0	0	0	0	0	0	0
DAIPENLPPLTADFAEDK	319-336	0	0	0	0	0	0	0	0	0	0	0	0	0	0	0	0.0733972	0	0	0.0244657	0.0423759	0	0	0	0	0	0	0	0	0	0	0.199026	0	0	0.066342	0.114908	0.435532	0	0	0.145177	0.251454
DAIPENLPPLTADFAEDKDVcK	319-340	#DIV/0!	0	0	#DIV/0!	#DIV/0!	#DIV/0!	#DIV/0!	#DIV/0!	#DIV/0!	#DIV/0!	#DIV/0!	#DIV/0!	#DIV/0!	#DIV/0!	#DIV/0!	#DIV/0!	0	#DIV/0!	#DIV/0!	#DIV/0!	#DIV/0!	#DIV/0!	#DIV/0!	#DIV/0!	#DIV/0!	#DIV/0!	#DIV/0!	#DIV/0!	#DIV/0!	#DIV/0!	#DIV/0!	#DIV/0!	0	#DIV/0!	#DIV/0!	#DIV/0!	#DIV/0!	#DIV/0!	#DIV/0!	#DIV/0!
NYQEAK	341-346	0	0	0	0	0	0	0	0	0	0	0	0	0	0	0	0	0	0	0	0	#DIV/0!	#DIV/0!	#DIV/0!	#DIV/0!	#DIV/0!	#DIV/0!	#DIV/0!	#DIV/0!	#DIV/0!	#DIV/0!	0	0	#DIV/0!	#DIV/0!	#DIV/0!	#DIV/0!	#DIV/0!	0	#DIV/0!	#DIV/0!
NYQEAKDAFLGSFLYEYSR	341-359	#DIV/0!	#DIV/0!	#DIV/0!	#DIV/0!	#DIV/0!	#DIV/0!	#DIV/0!	#DIV/0!	#DIV/0!	#DIV/0!	#DIV/0!	#DIV/0!	#DIV/0!	#DIV/0!	#DIV/0!	#DIV/0!	#DIV/0!	#DIV/0!	#DIV/0!	#DIV/0!	#DIV/0!	#DIV/0!	#DIV/0!	#DIV/0!	#DIV/0!	0	0	#DIV/0!	#DIV/0!	#DIV/0!	0	0	#DIV/0!	#DIV/0!	#DIV/0!	0	0	#DIV/0!	#DIV/0!	#DIV/0!
DAFLGSFLYEYSR	347-359	0	0	0.368759	0.12292	0.212903	0.310195	0	0.230794	0.18033	0.161137	0.0976336	0.422202	0	0.173278	0.221032	0.258152	0	0.181818	0.146657	0.132619	0	0.0472528	0	0.0157509	0.0272814	0.26711	0.278732	0	0.181947	0.157678	0.59046	0.600479	1.04682	0.745921	0.260638	1.91172	1.47919	1.11546	1.50213	0.398626
RHPEYAVSVLLR	360-371	0.16544	0.160638	0.140841	0.15564	0.0130391	0.214211	0.140984	0.127207	0.160801	0.046765	0.279107	0.28912	0.151535	0.239921	0.0767076	0.228114	0.1841	0.202801	0.205005	0.0220897	0.0425791	0.0506531	0.039738	0.0443234	0.00566274	0.0872168	0.133426	0.122057	0.114233	0.0240775	0.26351	0.314483	0.264829	0.280941	0.0290561	0.41233	0.303179	0.463933	0.393147	0.0820759
HPEYAVSVLLR	361-371	0	0	0	0	0	0	0	0	0	0	0	0	0	0	0	0	0	0	0	0	0	0	0	0	0	0	0	0	0	0	0	0	0	0	0	0	0	0	0	0
EYEATLEEccAK	375-386	0.475903	0.940303	0.771993	0.7294	0.235112	1.08197	0.640728	0.52928	0.750659	0.292283	0	0.781002	0.582437	0.45448	0.40592	0.510402	0.68064	0.575345	0.588796	0.0859123	0	1.22169	1.56778	0.929823	0.823634	1.98369	0.979503	2.57891	1.84737	0.808372	3.39934	1.88951	2.35402	2.54762	0.773311	9.1963	10.1377	10.3704	9.90144	0.62166
EYEATLEEccAKDDPHAcYSTVFDK	375-399	0	#DIV/0!	0	#DIV/0!	#DIV/0!	#DIV/0!	#DIV/0!	#DIV/0!	#DIV/0!	#DIV/0!	#DIV/0!	#DIV/0!	#DIV/0!	#DIV/0!	#DIV/0!	#DIV/0!	100	100	#DIV/0!	#DIV/0!	0	0	#DIV/0!	#DIV/0!	#DIV/0!	0	0	0	0	0	0	0	0	0	0	0	0	0	0	0
DDPHAcYSTVFDK	387-399	0.298122	0.155407	0.256387	0.236639	0.0733785	0.0692079	0.104493	0	0.0579002	0.0531562	0.195918	0.0958338	0	0.0972507	0.0979669	0.146751	0.0686809	0.265721	0.160385	0.0992251	0	0.568029	0	0.189343	0.327952	0.841917	0.86854	0.743983	0.818147	0.0655923	2.56679	2.61846	2.33009	2.50512	0.153761	9.42374	7.61728	6.6575	7.89951	1.40455
LKHLVDEPQNLIK	400-412	#DIV/0!	#DIV/0!	0	#DIV/0!	#DIV/0!	#DIV/0!	#DIV/0!	#DIV/0!	#DIV/0!	#DIV/0!	#DIV/0!	#DIV/0!	#DIV/0!	#DIV/0!	#DIV/0!	0	0	#DIV/0!	#DIV/0!	#DIV/0!	0	0	0	0	0	0	0	0	0	0	0	0	0	0	0	#DIV/0!	#DIV/0!	#DIV/0!	#DIV/0!	#DIV/0!
HLVDEPQNLIK	402-412	0	0	0	0	0	0	0	0	0	0	0	0	0	0	0	0	0	0	0	0	0	0	0	0	0	0.0665574	0.0538629	0.0397813	0.0534005	0.013394	0.193174	0.209871	0.149155	0.184067	0.0313657	0.61149	0.615103	0.624458	0.617017	0.00669263
QNcDQFEK	413-420	0	0	0	0	0	0	0	0	0	0	0	0	0	0	0	0	0	0	0	0	0	0	0	0	0	0	0	0	0	0	0	0	0.0143979	0.00479931	0.00831265	0.197553	0.0570542	0	0.0848692	0.101671
LGEYGFQNALIVR	421-433	0.0398269	0.0473979	0.032917	0.0400473	0.00724299	0.095589	0.114241	0.121054	0.110295	0.0131832	0.151017	0.153151	0.143226	0.149131	0.00522411	0.169703	0.165826	0.244	0.193176	0.0440571	0.0537088	0.0452126	0.033707	0.0442095	0.0100386	0.240843	0.284382	0.184482	0.236569	0.0500868	0.356016	0.580556	0.320298	0.418957	0.141084	0.42078	0.867577	0.698073	0.662143	0.225555
LGEYGFQNALIVRYTr	421-436	#DIV/0!	#DIV/0!	#DIV/0!	#DIV/0!	#DIV/0!	#DIV/0!	#DIV/0!	#DIV/0!	#DIV/0!	#DIV/0!	#DIV/0!	#DIV/0!	#DIV/0!	#DIV/0!	#DIV/0!	#DIV/0!	100	100	#DIV/0!	#DIV/0!	#DIV/0!	#DIV/0!	#DIV/0!	#DIV/0!	#DIV/0!	#DIV/0!	#DIV/0!	#DIV/0!	#DIV/0!	#DIV/0!	#DIV/0!	#DIV/0!	#DIV/0!	#DIV/0!	#DIV/0!	#DIV/0!	#DIV/0!	#DIV/0!	#DIV/0!	#DIV/0!
ccTKPESER	460-468	0	0	0	0	0	0	0	0	0	0	0	0	0	0	0	0	0	0	0	0	0	0	0	0	0	0	0	0	0	0	0	0	0	0	0	0	0	0	0	0
CcTKPESErMPCTEDYLSLILNR	460-482	100	100	#DIV/0!	#DIV/0!	#DIV/0!	#DIV/0!	100	100	#DIV/0!	#DIV/0!	#DIV/0!	100	100	#DIV/0!	#DIV/0!	100	100	#DIV/0!	#DIV/0!	#DIV/0!	100	100	100	100	0	100	100	100	100	0	100	100	100	100	0	100	100	100	100	0
MPcTEDYLSLILNR	469-482	2.93064	3.65117	6.17374	4.25185	1.70295	39.1943	58.8638	63.9838	54.014	13.087	82.0019	91.2254	79.4992	84.2422	6.1758	99.6345	99.284	99.3088	99.4091	0.19561	4.95921	9.03228	8.54084	7.51078	2.22334	28.317	9.42478	19.4201	19.0539	9.45142	49.1728	52.7275	59.8246	53.9083	5.42322	84.0028	85.8417	88.3199	86.0548	2.16641
MPcTEDYLSLILNRLcVLHEK	469-489	#DIV/0!	#DIV/0!	#DIV/0!	#DIV/0!	#DIV/0!	#DIV/0!	#DIV/0!	#DIV/0!	#DIV/0!	#DIV/0!	#DIV/0!	#DIV/0!	#DIV/0!	#DIV/0!	#DIV/0!	#DIV/0!	#DIV/0!	#DIV/0!	#DIV/0!	#DIV/0!	0	#DIV/0!	#DIV/0!	#DIV/0!	#DIV/0!	#DIV/0!	#DIV/0!	#DIV/0!	#DIV/0!	#DIV/0!	#DIV/0!	#DIV/0!	#DIV/0!	#DIV/0!	#DIV/0!	#DIV/0!	#DIV/0!	#DIV/0!	#DIV/0!	#DIV/0!
LcVLHEK	483-489	0	0	0	0	0	0	0	0	0	0	0	0	0	0	0	0	0	0	0	0	0	0	0	0	0	0.107435	0.161025	0.14258	0.137013	0.0272257	3.14101	0.472907	14.4054	6.00643	7.39502	1.84871	1.33363	0.824536	1.33563	0.512092
LcVLHEKTPVSEK	483-495	0	#DIV/0!	0	#DIV/0!	#DIV/0!	0	#DIV/0!	0	#DIV/0!	#DIV/0!	0	0	0	0	0	#DIV/0!	0	0	#DIV/0!	#DIV/0!	0	0	#DIV/0!	#DIV/0!	#DIV/0!	0	0	0	0	0	#DIV/0!	0	#DIV/0!	#DIV/0!	#DIV/0!	#DIV/0!	#DIV/0!	#DIV/0!	#DIV/0!	#DIV/0!
ccTESLVnRRPcFSALTPDETYVPK	499-523	#DIV/0!	#DIV/0!	#DIV/0!	#DIV/0!	#DIV/0!	#DIV/0!	#DIV/0!	#DIV/0!	#DIV/0!	#DIV/0!	0	#DIV/0!	0	#DIV/0!	#DIV/0!	#DIV/0!	#DIV/0!	#DIV/0!	#DIV/0!	#DIV/0!	#DIV/0!	#DIV/0!	#DIV/0!	#DIV/0!	#DIV/0!	#DIV/0!	#DIV/0!	#DIV/0!	#DIV/0!	#DIV/0!	#DIV/0!	#DIV/0!	#DIV/0!	#DIV/0!	#DIV/0!	#DIV/0!	#DIV/0!	#DIV/0!	#DIV/0!	#DIV/0!
RPcFSALTPDETYVPK	508-523	0.394864	0.434037	0.668735	0.499212	0.148112	0.536728	0.50165	0.173946	0.404108	0.200096	0.483619	0.509935	0.456003	0.483186	0.0269688	0.199375	0.623505	0.757862	0.526914	0.291503	0.569318	0.478892	0.426088	0.491433	0.0724343	1.24691	1.90787	2.12493	1.75991	0.457329	3.28457	2.38621	3.3715	3.01409	0.545498	8.27631	10.2917	9.41587	9.32796	1.01057
LFTFHADIcTLPDTEK	529-544	0	0.0343022	0.0378478	0.02405	0.0209032	0	0.0121026	0.00636765	0.00615676	0.00605407	0.0309785	0.0407113	0.0373995	0.0363631	0.00494847	0.127426	0.27291	0.133238	0.177858	0.0823685	0.13056	0	0	0.0435201	0.075379	0	0	0	0	0	2.75423	0.0218142	0	0.925349	1.5839	5.00734	0.165305	3.14618	2.77294	2.4425
KQTALVELLK	548-557	0	0	0	0	0	0	0	0	0	0	0	0	0	0	0	0	0	0	0	0	0	0	0	0	0	0	0	0	0	0	0	0	0	0	0	0	0	0	0	0
QTALVELLK	549-557	0	0	0	0	0	0	0	0	0	0	0	0	0	0	0	0	0	0	0	0	0	0	0	0	0	0	0	0	0	0	0	0	0	0	0	0	0	0	0	0
ATEEQLK	562-568	0	0	0	0	0	0	0	0	0	0	0	0	0	0	0	0	0	0	0	0	0	0	0	0	0	0	0	0	0	0	0	0	0	0	0	0	0	0	0	0
TVMENFVAFVDK	569-580	4.9409	7.87751	6.64125	6.48655	1.4744	43.4251	37.7535	53.0547	44.7444	7.73543	78.3322	83.1432	80.778	80.7511	2.40561	99.6349	98.2063	99.4204	99.0872	0.770378	8.28748	14.2481	6.97173	9.83578	3.87742	29.4273	39.528	23.1411	30.6988	8.26715	64.942	60.8371	48.7005	58.1599	8.44528	80.0088	91.0339	82.8506	84.6311	5.72413
ccAADDK	581-587	0	#DIV/0!	#DIV/0!	#DIV/0!	#DIV/0!	#DIV/0!	0	0	#DIV/0!	#DIV/0!	0	0	0	0	0	0	0	0	0	0	#DIV/0!	#DIV/0!	#DIV/0!	#DIV/0!	#DIV/0!	#DIV/0!	#DIV/0!	#DIV/0!	#DIV/0!	#DIV/0!	#DIV/0!	#DIV/0!	#DIV/0!	#DIV/0!	#DIV/0!	#DIV/0!	#DIV/0!	#DIV/0!	#DIV/0!	#DIV/0!
ccAADDKEAcFAVEGPK	581-597	#DIV/0!	#DIV/0!	#DIV/0!	#DIV/0!	#DIV/0!	#DIV/0!	#DIV/0!	#DIV/0!	#DIV/0!	#DIV/0!	0	#DIV/0!	#DIV/0!	#DIV/0!	#DIV/0!	#DIV/0!	#DIV/0!	#DIV/0!	#DIV/0!	#DIV/0!	0	33.2303	#DIV/0!	#DIV/0!	#DIV/0!	30.8518	0	0	10.2839	17.8123	0	0	0	0	0	0	0	100	33.3333	57.735
EAcFAVEGPK	588-597	0.544967	0.911142	1.5117	0.98927	0.48808	0.833147	0.94265	0.848766	0.874854	0.0592298	1.0239	0.855932	0	0.626611	0.549121	0.511496	0.148971	1.02013	0.560201	0.437619	1.79867	1.39666	1.79602	1.66378	0.23134	2.11085	2.42122	2.16469	2.23225	0.165849	3.0442	1.47699	3.33652	2.61924	0.999949	6.36591	6.05364	7.4699	6.62981	0.744098
LVVSTQTALA	598-607	0	0	0	0	0	0	0	0	0	0	0	0	0	0	0	0	0	0	0	0	0	0	0	0	0	0	0	0	0	0	0	0	0	0	0	0	0	0	0	0
